# Supplementary material for: Relaxed DNA substrate specificity of transposases involved in programmed genome rearrangement
Source: Nucleic Acids Res. 2025 Jul 10;53(13):gkaf577. doi: 10.1093/nar/gkaf577 (PMC12242761; doi:10.1093/nar/gkaf577)
Supplement: gkaf577_Supplemental_Files [file gkaf577_supplemental_files.zip]

Archive with 2 entries (2 files):
- Supplementary_Tables.xlsx
- Walker_etal_2025-NAR_Supplementary_Figures.pdf
