# Supplementary material for: Relaxed DNA substrate specificity of transposases involved in programmed genome rearrangement
Source: Nucleic Acids Res. 2025 Jul 10;53(13):gkaf577. doi: 10.1093/nar/gkaf577 (PMC12242761; doi:10.1093/nar/gkaf577)
Supplement: gkaf577_Supplemental_Files [file gkaf577_supplemental_files.zip › Supplementary_Tables.xlsx]

## Sheet: Supplementary Table 1
							Supplementary Table 20.1 | Sequence and description of plasmids used in RNA-guided DNA targeting and/or integration experiments	Supplementary Table 20.1 | Sequence and description of plasmids used in RNA-guided DNA targeting and/or integration experiments	Supplementary Table 20.1 | Sequence and description of plasmids used in RNA-guided DNA targeting and/or integration experiments	Supplementary Table 20.1 | Sequence and description of plasmids used in RNA-guided DNA targeting and/or integration experiments	Supplementary Table 20.1 | Sequence and description of plasmids used in RNA-guided DNA targeting and/or integration experiments	Supplementary Table 20.1 | Sequence and description of plasmids used in RNA-guided DNA targeting and/or integration experiments	Supplementary Table 20.1 | Sequence and description of plasmids used in RNA-guided DNA targeting and/or integration experiments	Supplementary Table 20.1 | Sequence and description of plasmids used in RNA-guided DNA targeting and/or integration experiments	Supplementary Table 20.1 | Sequence and description of plasmids used in RNA-guided DNA targeting and/or integration experiments	Supplementary Table 20.1 | Sequence and description of plasmids used in RNA-guided DNA targeting and/or integration experiments	Supplementary Table 20.1 | Sequence and description of plasmids used in RNA-guided DNA targeting and/or integration experiments	Supplementary Table 20.1 | Sequence and description of plasmids used in RNA-guided DNA targeting and/or integration experiments	Supplementary Table 20.1 | Sequence and description of plasmids used in RNA-guided DNA targeting and/or integration experiments	Supplementary Table 20.1 | Sequence and description of plasmids used in RNA-guided DNA targeting and/or integration experiments	Supplementary Table 20.1 | Sequence and description of plasmids used in RNA-guided DNA targeting and/or integration experiments	Supplementary Table 20.1 | Sequence and description of plasmids used in RNA-guided DNA targeting and/or integration experiments	Supplementary Table 20.1 | Sequence and description of plasmids used in RNA-guided DNA targeting and/or integration experiments	Supplementary Table 20.1 | Sequence and description of plasmids used in RNA-guided DNA targeting and/or integration experiments	Supplementary Table 20.1 | Sequence and description of plasmids used in RNA-guided DNA targeting and/or integration experiments	Supplementary Table 20.1 | Sequence and description of plasmids used in RNA-guided DNA targeting and/or integration experiments	Supplementary Table 20.1 | Sequence and description of plasmids used in RNA-guided DNA targeting and/or integration experiments	Supplementary Table 20.1 | Sequence and description of plasmids used in RNA-guided DNA targeting and/or integration experiments	Supplementary Table 20.1 | Sequence and description of plasmids used in RNA-guided DNA targeting and/or integration experiments	Supplementary Table 20.1 | Sequence and description of plasmids used in RNA-guided DNA targeting and/or integration experiments	Supplementary Table 20.1 | Sequence and description of plasmids used in RNA-guided DNA targeting and/or integration experiments	Supplementary Table 20.1 | Sequence and description of plasmids used in RNA-guided DNA targeting and/or integration experiments	Supplementary Table 20.1 | Sequence and description of plasmids used in RNA-guided DNA targeting and/or integration experiments	Supplementary Table 20.1 | Sequence and description of plasmids used in RNA-guided DNA targeting and/or integration experiments	Supplementary Table 20.1 | Sequence and description of plasmids used in RNA-guided DNA targeting and/or integration experiments	Supplementary Table 20.1 | Sequence and description of plasmids used in RNA-guided DNA targeting and/or integration experiments	Supplementary Table 20.1 | Sequence and description of plasmids used in RNA-guided DNA targeting and/or integration experiments	Supplementary Table 20.1 | Sequence and description of plasmids used in RNA-guided DNA targeting and/or integration experiments	Supplementary Table 20.1 | Sequence and description of plasmids used in RNA-guided DNA targeting and/or integration experiments	Supplementary Table 20.1 | Sequence and description of plasmids used in RNA-guided DNA targeting and/or integration experiments	Supplementary Table 20.1 | Sequence and description of plasmids used in RNA-guided DNA targeting and/or integration experiments	Supplementary Table 20.1 | Sequence and description of plasmids used in RNA-guided DNA targeting and/or integration experiments	Supplementary Table 20.1 | Sequence and description of plasmids used in RNA-guided DNA targeting and/or integration experiments	Supplementary Table 20.1 | Sequence and description of plasmids used in RNA-guided DNA targeting and/or integration experiments	Supplementary Table 20.1 | Sequence and description of plasmids used in RNA-guided DNA targeting and/or integration experiments	Supplementary Table 20.1 | Sequence and description of plasmids used in RNA-guided DNA targeting and/or integration experiments	Supplementary Table 20.1 | Sequence and description of plasmids used in RNA-guided DNA targeting and/or integration experiments	Supplementary Table 20.1 | Sequence and description of plasmids used in RNA-guided DNA targeting and/or integration experiments	Supplementary Table 20.1 | Sequence and description of plasmids used in RNA-guided DNA targeting and/or integration experiments
	Walker et al. (2025)
	Supplementary Table 1 | Plasmids used in this study.
	Plasmids
	Plasmid ID	Sequence	Figure(s)	Description	Alias
	pSL3279	TTCTTGAAGACGAAAGGGCCTCGTGATACGCCTATTTTTATAGGTTAATGTCATGATAATAATGGTTTCTTAGACGTCAGGTGGCACTTTTCGGGGAAATGTGCGCGGAACCCCTATTTGTTTATTTTTCTAAATACATTCAAATATGTATCCGCTCATGAGACAATAACCCTGATAAATGCTTCAATAATATTGAAAAAGGAAGAGTATGAGTATTCAACATTTCCGTGTCGCCCTTATTCCCTTTTTTGCGGCATTTTGCCTTCCTGTTTTTGCTCACCCAGAAACGCTGGTGAAAGTAAAAGATGCTGAAGATCAGTTGGGTGCACGAGTGGGTTACATCGAACTGGATCTCAACAGCGGTAAGATCCTTGAGAGTTTTCGCCCCGAAGAACGTTT…	1C-D, 2B-D, 3A-C, 4B, 5A, 5C, S5	WT TBE2.1(7905) transposase expression in E. coli	pHis6-TBE2.1(7905)42kDa-FZZ_Amp
	pSL3283	TTCTTGAAGACGAAAGGGCCTCGTGATACGCCTATTTTTATAGGTTAATGTCATGATAATAATGGTTTCTTAGACGTCAGGTGGCACTTTTCGGGGAAATGTGCGCGGAACCCCTATTTGTTTATTTTTCTAAATACATTCAAATATGTATCCGCTCATGAGACAATAACCCTGATAAATGCTTCAATAATATTGAAAAAGGAAGAGTATGAGTATTCAACATTTCCGTGTCGCCCTTATTCCCTTTTTTGCGGCATTTTGCCTTCCTGTTTTTGCTCACCCAGAAACGCTGGTGAAAGTAAAAGATGCTGAAGATCAGTTGGGTGCACGAGTGGGTTACATCGAACTGGATCTCAACAGCGGTAAGATCCTTGAGAGTTTTCGCCCCGAAGAACGTTT…	1C-D, 2B-D, 3A-D, 4B-C, 5A-D, S2, S3B-D, S5	Catalytically inactivated TBE2.1(7905) transposase (DAE) expression in E. coli
	pSL3282	TTCTTGAAGACGAAAGGGCCTCGTGATACGCCTATTTTTATAGGTTAATGTCATGATAATAATGGTTTCTTAGACGTCAGGTGGCACTTTTCGGGGAAATGTGCGCGGAACCCCTATTTGTTTATTTTTCTAAATACATTCAAATATGTATCCGCTCATGAGACAATAACCCTGATAAATGCTTCAATAATATTGAAAAAGGAAGAGTATGAGTATTCAACATTTCCGTGTCGCCCTTATTCCCTTTTTTGCGGCATTTTGCCTTCCTGTTTTTGCTCACCCAGAAACGCTGGTGAAAGTAAAAGATGCTGAAGATCAGTTGGGTGCACGAGTGGGTTACATCGAACTGGATCTCAACAGCGGTAAGATCCTTGAGAGTTTTCGCCCCGAAGAACGTTT…	1D	Catalytically inactivated TBE2.1(7905) transposase (ADE) expression in E. coli
	pSL3284	TTCTTGAAGACGAAAGGGCCTCGTGATACGCCTATTTTTATAGGTTAATGTCATGATAATAATGGTTTCTTAGACGTCAGGTGGCACTTTTCGGGGAAATGTGCGCGGAACCCCTATTTGTTTATTTTTCTAAATACATTCAAATATGTATCCGCTCATGAGACAATAACCCTGATAAATGCTTCAATAATATTGAAAAAGGAAGAGTATGAGTATTCAACATTTCCGTGTCGCCCTTATTCCCTTTTTTGCGGCATTTTGCCTTCCTGTTTTTGCTCACCCAGAAACGCTGGTGAAAGTAAAAGATGCTGAAGATCAGTTGGGTGCACGAGTGGGTTACATCGAACTGGATCTCAACAGCGGTAAGATCCTTGAGAGTTTTCGCCCCGAAGAACGTTT…	1D	Catalytically inactivated TBE2.1(7905) transposase (DDA) expression in E. coli	pHis6-TBE2.1(7905)42kDa(D252A)-FZZ_Amp
	pSL3260	tatagtgattaaaatcacctagaccaattgagatgtatgtctgaattagttgttttcaaagcaaatgaactagcgattagtcgctatgacttaacggagcatgaaaccaagctaattttatgctgtgtggcactactcaaccccacgattgaaaaccctacaaggaaagaacggacggtatcgttcacttataaccaatacgctcagatgatgaacatcagtagggaaaatgcttatggtgtattagctaaagcaaccagagagctgatgacgagaactgtggaaatcaggaatcctttggttaaaggctttgagattttccagtggacaaactatgccaagttctcaagcgaaaaattagaattagtttttagtgaagagatattgccttatcttttc…	3D	Generating genomically-integrated TBE2.1 E. coli strain. The plasmid is temperature sensitive and encodes Himar1C9, as well as a TBE2.1 transposon integrated into a Mariner cassette	pMariner-TBE2.1_Himar1C9
	pSL3285	tatagtgattaaaatcacctagaccaattgagatgtatgtctgaattagttgttttcaaagcaaatgaactagcgattagtcgctatgacttaacggagcatgaaaccaagctaattttatgctgtgtggcactactcaaccccacgattgaaaaccctacaaggaaagaacggacggtatcgttcacttataaccaatacgctcagatgatgaacatcagtagggaaaatgcttatggtgtattagctaaagcaaccagagagctgatgacgagaactgtggaaatcaggaatcctttggttaaaggctttgagattttccagtggacaaactatgccaagttctcaagcgaaaaattagaattagtttttagtgaagagatattgccttatcttttc…	4E	Generating genomically-integrated TBE1 E. coli strain. The plasmid is temperature sensitive and encodes Himar1C9, as well as a TBE1 transposon integrated into a Mariner cassette	pMariner-TBE1_Himar1C9
	pSL3261	tatagtgattaaaatcacctagaccaattgagatgtatgtctgaattagttgttttcaaagcaaatgaactagcgattagtcgctatgacttaacggagcatgaaaccaagctaattttatgctgtgtggcactactcaaccccacgattgaaaaccctacaaggaaagaacggacggtatcgttcacttataaccaatacgctcagatgatgaacatcagtagggaaaatgcttatggtgtattagctaaagcaaccagagagctgatgacgagaactgtggaaatcaggaatcctttggttaaaggctttgagattttccagtggacaaactatgccaagttctcaagcgaaaaattagaattagtttttagtgaagagatattgccttatcttttc…	4E	Generating genomically-integrated TBE2.2 E. coli strain. The plasmid is temperature sensitive and encodes Himar1C9, as well as a TBE2.2 transposon integrated into a Mariner cassette	pMariner-TBE2.2_Himar1C9
	pSL3250	tatagtgattaaaatcacctagaccaattgagatgtatgtctgaattagttgttttcaaagcaaatgaactagcgattagtcgctatgacttaacggagcatgaaaccaagctaattttatgctgtgtggcactactcaaccccacgattgaaaaccctacaaggaaagaacggacggtatcgttcacttataaccaatacgctcagatgatgaacatcagtagggaaaatgcttatggtgtattagctaaagcaaccagagagctgatgacgagaactgtggaaatcaggaatcctttggttaaaggctttgagattttccagtggacaaactatgccaagttctcaagcgaaaaattagaattagtttttagtgaagagatattgccttatcttttc…	4E	Generating genomically-integrated TBE3 E. coli strain. The plasmid is temperature sensitive and encodes Himar1C9, as well as a TBE3 transposon integrated into a Mariner cassette	pMariner-TBE3_Himar1C9
	pSL3277	TTCTTGAAGACGAAAGGGCCTCGTGATACGCCTATTTTTATAGGTTAATGTCATGATAATAATGGTTTCTTAGACGTCAGGTGGCACTTTTCGGGGAAATGTGCGCGGAACCCCTATTTGTTTATTTTTCTAAATACATTCAAATATGTATCCGCTCATGAGACAATAACCCTGATAAATGCTTCAATAATATTGAAAAAGGAAGAGTATGAGTATTCAACATTTCCGTGTCGCCCTTATTCCCTTTTTTGCGGCATTTTGCCTTCCTGTTTTTGCTCACCCAGAAACGCTGGTGAAAGTAAAAGATGCTGAAGATCAGTTGGGTGCACGAGTGGGTTACATCGAACTGGATCTCAACAGCGGTAAGATCCTTGAGAGTTTTCGCCCCGAAGAACGTTT…	4B	WT TBE1 consensus sequence expression vector in E. coli	pHis6-TBE1(consensus)42kDa-FZZ_Amp
	pSL4344	CGGGACCAGAGAAAAATCACTCAGGGTCAATGCCAGCGCTTCGTTAATACAGATGTAGGTGTTCCACAGGGTAGCCAGCAGCATCCTGCGATGCAGATCCGGAACATAATGGTGCAGGGCGCTGACTTCCGCGTTTCCAGACTTTACGAAACACGGAAACCGAAGACCATTCATGTTGTTGCTCAGGTCGCAGACGTTTTGCAGCAGCAGTCGCTTCACGTTCGCTCGCGTATCGGTGATTCATTCTGCTAACCAGTAAGGCAACCCCGCCAGCCTAGCCGGGTCCTCAACGACAGGAGCACGATCATGCGCACCCGTGGCCAGGACCCAACGCTGCCCGAGATGCGCCGCGTGCGGCTGCTGGAGATGGCGGACGCGATGGATATGTTCTGCCAAGGG…	4B-E	Catalytically inactivated TBE1 consensus sequence expression vector in E. coli	pHis6-TBE1(consensus)42kDa(DAE)-FZZ_Amp
	pSL3278	TTCTTGAAGACGAAAGGGCCTCGTGATACGCCTATTTTTATAGGTTAATGTCATGATAATAATGGTTTCTTAGACGTCAGGTGGCACTTTTCGGGGAAATGTGCGCGGAACCCCTATTTGTTTATTTTTCTAAATACATTCAAATATGTATCCGCTCATGAGACAATAACCCTGATAAATGCTTCAATAATATTGAAAAAGGAAGAGTATGAGTATTCAACATTTCCGTGTCGCCCTTATTCCCTTTTTTGCGGCATTTTGCCTTCCTGTTTTTGCTCACCCAGAAACGCTGGTGAAAGTAAAAGATGCTGAAGATCAGTTGGGTGCACGAGTGGGTTACATCGAACTGGATCTCAACAGCGGTAAGATCCTTGAGAGTTTTCGCCCCGAAGAACGTTT…	4B	WT TBE2.1 consensus sequence expression vector in E. coli	pHis6-TBE2.1(consensus)42kDa-FZZ_Amp
	pSL4345	CAACTGGCGGTATGGATGCGGCGGGACCAGAGAAAAATCACTCAGGGTCAATGCCAGCGCTTCGTTAATACAGATGTAGGTGTTCCACAGGGTAGCCAGCAGCATCCTGCGATGCAGATCCGGAACATAATGGTGCAGGGCGCTGACTTCCGCGTTTCCAGACTTTACGAAACACGGAAACCGAAGACCATTCATGTTGTTGCTCAGGTCGCAGACGTTTTGCAGCAGCAGTCGCTTCACGTTCGCTCGCGTATCGGTGATTCATTCTGCTAACCAGTAAGGCAACCCCGCCAGCCTAGCCGGGTCCTCAACGACAGGAGCACGATCATGCGCACCCGTGGCCAGGACCCAACGCTGCCCGAGATGCGCCGCGTGCGGCTGCTGGAGATGGCGGACGCG…	4B-E	Catalytically inactivated TBE2.1 consensus sequence expression vector in E. coli	pHis6-TBE2.1(consensus)42kDa(DAE)-FZZ_Amp
	pSL3280	TTCTTGAAGACGAAAGGGCCTCGTGATACGCCTATTTTTATAGGTTAATGTCATGATAATAATGGTTTCTTAGACGTCAGGTGGCACTTTTCGGGGAAATGTGCGCGGAACCCCTATTTGTTTATTTTTCTAAATACATTCAAATATGTATCCGCTCATGAGACAATAACCCTGATAAATGCTTCAATAATATTGAAAAAGGAAGAGTATGAGTATTCAACATTTCCGTGTCGCCCTTATTCCCTTTTTTGCGGCATTTTGCCTTCCTGTTTTTGCTCACCCAGAAACGCTGGTGAAAGTAAAAGATGCTGAAGATCAGTTGGGTGCACGAGTGGGTTACATCGAACTGGATCTCAACAGCGGTAAGATCCTTGAGAGTTTTCGCCCCGAAGAACGTTT…	4B	WT TBE2.2 consensus sequence expression vector in E. coli	pHis6-TBE2.2(consensus)42kDa-FZZ_Amp
	pSL4346	GTATGGATGCGGCGGGACCAGAGAAAAATCACTCAGGGTCAATGCCAGCGCTTCGTTAATACAGATGTAGGTGTTCCACAGGGTAGCCAGCAGCATCCTGCGATGCAGATCCGGAACATAATGGTGCAGGGCGCTGACTTCCGCGTTTCCAGACTTTACGAAACACGGAAACCGAAGACCATTCATGTTGTTGCTCAGGTCGCAGACGTTTTGCAGCAGCAGTCGCTTCACGTTCGCTCGCGTATCGGTGATTCATTCTGCTAACCAGTAAGGCAACCCCGCCAGCCTAGCCGGGTCCTCAACGACAGGAGCACGATCATGCGCACCCGTGGCCAGGACCCAACGCTGCCCGAGATGCGCCGCGTGCGGCTGCTGGAGATGGCGGACGCGATGGATATG…	4B-E	Catalytically inactivated TBE2.2 consensus sequence expression vector in E. coli	pHis6-TBE2.2(consensus)42kDa(DAE)-FZZ_Amp
	pSL4398	ACAACTGGCGGTATGGATGCGGCGGGACCAGAGAAAAATCACTCAGGGTCAATGCCAGCGCTTCGTTAATACAGATGTAGGTGTTCCACAGGGTAGCCAGCAGCATCCTGCGATGCAGATCCGGAACATAATGGTGCAGGGCGCTGACTTCCGCGTTTCCAGACTTTACGAAACACGGAAACCGAAGACCATTCATGTTGTTGCTCAGGTCGCAGACGTTTTGCAGCAGCAGTCGCTTCACGTTCGCTCGCGTATCGGTGATTCATTCTGCTAACCAGTAAGGCAACCCCGCCAGCCTAGCCGGGTCCTCAACGACAGGAGCACGATCATGCGCACCCGTGGCCAGGACCCAACGCTGCCCGAGATGCGCCGCGTGCGGCTGCTGGAGATGGCGGACGC…	4B	WT TBE3 consensus sequence expression vector in E. coli	pHis6-TBE3(consensus)42kDa-FZZ_Amp
	pSL4399	ACAACTGGCGGTATGGATGCGGCGGGACCAGAGAAAAATCACTCAGGGTCAATGCCAGCGCTTCGTTAATACAGATGTAGGTGTTCCACAGGGTAGCCAGCAGCATCCTGCGATGCAGATCCGGAACATAATGGTGCAGGGCGCTGACTTCCGCGTTTCCAGACTTTACGAAACACGGAAACCGAAGACCATTCATGTTGTTGCTCAGGTCGCAGACGTTTTGCAGCAGCAGTCGCTTCACGTTCGCTCGCGTATCGGTGATTCATTCTGCTAACCAGTAAGGCAACCCCGCCAGCCTAGCCGGGTCCTCAACGACAGGAGCACGATCATGCGCACCCGTGGCCAGGACCCAACGCTGCCCGAGATGCGCCGCGTGCGGCTGCTGGAGATGGCGGACGC…	4B-E	Catalytically inactivated TBE3 consensus sequence expression vector in E. coli	pHis6-TBE3(consensus)42kDa(DAE)-FZZ_Amp
	pSL5374	CAGGCGTTTCCCCTGGCGGCTCCCTCGTGCGCTCTCCTGTTCCTGCCTTTCGGTTTACCGGTGTCATTCCGCTGTTATGGCCGCGTTTGTCTCATTCCACGCCTGACACTCAGTTCCGGGTAGGCAGTTCGCTCCAAGCTGGACTGTATGCACGAACCCCCCGTTCAGTCCGACCGCTGCGCCTTATCCGGTAACTATCGTCTTGAGTCCAACCCGGAAAGACATGCAAAAGCACCACTGGCAGCAGCCACTGGTAATTGATTTAGAGGAGTTAGTCTTGAAGTCATGCGCCGGTTAAGGCTAAACTGAAAGGACAAGTTTTGGTGACTGCGCTCCTCCAAGCCAGTTACCTCGGTTCAAAGAGTTGGTAGCTCAGAGAACCTTCGAAAAACCGCCCTG…	S2A	TBE transposon encoded on a plasmid for ChIP-Seq	pACYC_TEBPβ
	pSL5375	CAGGCGTTTCCCCTGGCGGCTCCCTCGTGCGCTCTCCTGTTCCTGCCTTTCGGTTTACCGGTGTCATTCCGCTGTTATGGCCGCGTTTGTCTCATTCCACGCCTGACACTCAGTTCCGGGTAGGCAGTTCGCTCCAAGCTGGACTGTATGCACGAACCCCCCGTTCAGTCCGACCGCTGCGCCTTATCCGGTAACTATCGTCTTGAGTCCAACCCGGAAAGACATGCAAAAGCACCACTGGCAGCAGCCACTGGTAATTGATTTAGAGGAGTTAGTCTTGAAGTCATGCGCCGGTTAAGGCTAAACTGAAAGGACAAGTTTTGGTGACTGCGCTCCTCCAAGCCAGTTACCTCGGTTCAAAGAGTTGGTAGCTCAGAGAACCTTCGAAAAACCGCCCTG…	S2B	Oxytricha TEBPβ locus encoded on a plasmid for ChIP-Seq	pACYC_Mariner-flanked-TBE2.1(7905)
	pSL3101	agccagccagacgcagacgcgccgagacagaacttaatgggcccgctaacagcgcgatttgctggtgacccaatgcgaccagatgctccacgcccagtcgcgtaccgtcttcatgggagaaaataatactgttgatgggtgtctggtcagagacatcaagaaataacgccggaacattagtgcaggcagcttccacagcaatggcatcctggtcatccagcggatagttaatgatcagcccactgacgcgttgcgcgagaagattgtgcaccgccgctttacaggcttcgacgccgcttcgttctaccatcgacaccaccacgctggcacccagttgatcggcgcgagatttaatcgccgcgacaatttgcgacggcgcgtgcagggccagactggagg…	S3B-D	TBE2.1(7905) 22-kDa ORF expression in E. coli	pET99_TBE2.1_7905_22kDa-FZZ
	pSL3102	agccagccagacgcagacgcgccgagacagaacttaatgggcccgctaacagcgcgatttgctggtgacccaatgcgaccagatgctccacgcccagtcgcgtaccgtcttcatgggagaaaataatactgttgatgggtgtctggtcagagacatcaagaaataacgccggaacattagtgcaggcagcttccacagcaatggcatcctggtcatccagcggatagttaatgatcagcccactgacgcgttgcgcgagaagattgtgcaccgccgctttacaggcttcgacgccgcttcgttctaccatcgacaccaccacgctggcacccagttgatcggcgcgagatttaatcgccgcgacaatttgcgacggcgcgtgcagggccagactggagg…	S3B-D	TBE2.1(7905) 57-kDa ORF expression in E. coli	pET99_TBE2.1_7905_57kDa-FZZ
	pSL4994	ACGCCACTGGCAGCAGCCATTGGTAACTGGGAGTTCGCAGAGGATTTGTTTAGCTAAACACGCGGTTGCTCTTGAAGTGTGCGCCAAAGTCCGGCTACACTGGAAGGACAGATTTGGTTGCTGTGCTCTGCGAAAGCCAGTTACCACGGTTAAGCAGTTCCCCAACTGACTTAACCTTCGATCAAACCACCTCCCCAGGTGGTTTTTTCGTTTACAGGGCAAAAGATTACGCGCAGAAAAAAAGGATCTCAAGAAGATCCTTTGATCTTTTCTACTGAACCGCTCTAGATTTCAGTGCAATTTATCTCTTCAAATGTAGCACCTGAAGTCAGCCCCATACGATATAAGTTGTAATTCTCATGTTAGTCATGCCCCGCGCCCACCGGAAGGAGCTGACTG…	S3B, S3D	TBE2.1(7905) 22-kDa and 42-kDa(DAE) expression in E. coli	pCDF_TBE2.1_7905_42kDa(DAE)_22kDa
	pSL4995	ACGCCACTGGCAGCAGCCATTGGTAACTGGGAGTTCGCAGAGGATTTGTTTAGCTAAACACGCGGTTGCTCTTGAAGTGTGCGCCAAAGTCCGGCTACACTGGAAGGACAGATTTGGTTGCTGTGCTCTGCGAAAGCCAGTTACCACGGTTAAGCAGTTCCCCAACTGACTTAACCTTCGATCAAACCACCTCCCCAGGTGGTTTTTTCGTTTACAGGGCAAAAGATTACGCGCAGAAAAAAAGGATCTCAAGAAGATCCTTTGATCTTTTCTACTGAACCGCTCTAGATTTCAGTGCAATTTATCTCTTCAAATGTAGCACCTGAAGTCAGCCCCATACGATATAAGTTGTAATTCTCATGTTAGTCATGCCCCGCGCCCACCGGAAGGAGCTGACTG…	S3B, S3D	TBE2.1(7905) 57-kDa and 42-kDa(DAE) expression in E. coli	pCDF_TBE2.1_7905_42kDa(DAE)_57kDa
	pSL5007	ACGCCACTGGCAGCAGCCATTGGTAACTGGGAGTTCGCAGAGGATTTGTTTAGCTAAACACGCGGTTGCTCTTGAAGTGTGCGCCAAAGTCCGGCTACACTGGAAGGACAGATTTGGTTGCTGTGCTCTGCGAAAGCCAGTTACCACGGTTAAGCAGTTCCCCAACTGACTTAACCTTCGATCAAACCACCTCCCCAGGTGGTTTTTTCGTTTACAGGGCAAAAGATTACGCGCAGAAAAAAAGGATCTCAAGAAGATCCTTTGATCTTTTCTACTGAACCGCTCTAGATTTCAGTGCAATTTATCTCTTCAAATGTAGCACCTGAAGTCAGCCCCATACGATATAAGTTGTAATTCTCATGTTAGTCATGCCCCGCGCCCACCGGAAGGAGCTGACTG…	S3B, S3D	TBE2.1(7905) 57-kDa and 22-kDa expression in E. coli	pCDF_TBE2.1_7905_22kDa_57kDa
	pSL7357	TTCTTGAAGACGAAAGGGCCTCGTGATACGCCTATTTTTATAGGTTAATGTCATGATAATAATGGTTTCTTAGACGTCAGGTGGCACTTTTCGGGGAAATGTGCGCGGAACCCCTATTTGTTTATTTTTCTAAATACATTCAAATATGTATCCGCTCATGAGACAATAACCCTGATAAATGCTTCAATAATATTGAAAAAGGAAGAGTATGAGTATTCAACATTTCCGTGTCGCCCTTATTCCCTTTTTTGCGGCATTTTGCCTTCCTGTTTTTGCTCACCCAGAAACGCTGGTGAAAGTAAAAGATGCTGAAGATCAGTTGGGTGCACGAGTGGGTTACATCGAACTGGATCTCAACAGCGGTAAGATCCTTGAGAGTTTTCGCCCCGAAGAACGTTT…	S6C	TBE2.1(7905) 42-kDa expression with MBP-tag in E. coli	pHis6-42-kDa(DAE)-3xFLAG-tev-N10-MBP
[truncated: 5,000 more columns]

## Sheet: Supplementary Table 2
	Walker et al. (2025)
	Supplementary Table 2 | Oligos used in this study.
	Primers used for NGS
	Primer ID	Sequence	Description
	N/A	AATGATACGGCGACCACCGAGATCTACAC55555555ACACTCTTTCCCTACACGACGC	Forward p5/i5 indexed primer for PCR-2 amplification of NGS libraries
	N/A	CAAGCAGAAGACGGCATACGAGAT77777777GTGACTGGAGTTCAGACGTGTGC	Reverse p7/i7 indexed primer for PCR-2 amplification of NGS libraries
